# Supplementary material for: LEAFY COTYLEDON1 expression in the endosperm enables embryo maturation in Arabidopsis
Source: Nat Commun. 2021 Jun 25;12:3963. doi: 10.1038/s41467-021-24234-1 (PMC8233312; doi:10.1038/s41467-021-24234-1)
Supplement: Supplementary file 4 — Source data file [file 41467_2021_24234_MOESM4_ESM.xlsx]

## Sheet: Fig.4
Fig. 4v
Raw Ct(ΔRn)
	Experiment	Replicate	CAS	GFP	Experiment	Replicate	CAS	GFP	Experiment	Replicate	CAS	GFP
PLL	1	1	32.8015	31.3582	2	1	31.13	29.99	3	1	29.28	29.09
		2	32.3051	31.4641		2	31	30.05		2	29.25	29.02
		3	32.5118	31.3982		3	31.01	29.81		3	29.36	29.17
PPL	1	1	28.17	27.73	2	1	28.95	28.45	3	1	27.63	27.56
		2	28.15	27.85		2	28.67	27.45		2	28.11	27.39
		3	28.32	27.79		3	29.15	28.55		3	27.96	27.29
PPg	1	1	26.85	26.49	2	1	30.26	29.27	3	1	26.85	27.46
		2	27.18	26.47		2	30.27	29.67		2	26.63	27.18
		3	27.02	26.83		3	30.32	28.77		3	26.68	27.35
WT	1	1	30.76	32.46	2	1	29.7	31.1	3	1	29.48	31.46
		2	31.43	32.28		2	29.5	30.64		2	29.23	31.06
		3	30.9	31.88		3	29.52	31.03		3	29.31	31.08
Calculated GFP transcript levels relative to CAS
	Experiment	Fold difference			Experiment	Fold difference			Experiment	Fold difference
PLL vs PPL	1	0.62			2	0.74			3	1.23
PLL vs PPg	1	0.62			2	0.9			3	0.57
PLL vs WT	1	0.2			2	0.17			3	0.24
	p-value
PPg vs PLL	0.262278
PPL vs PLL	0.803674
WT vs PLL	0.003357
PPL vs PPg	0.698469
WT vs PPg	0.0460288
WT vs PPL	0.0103133
Fig. 4w
Raw Ct(ΔRn)
	Experiment	Replicate	CAS	GFP	Experiment	Replicate	CAS	GFP	Experiment	Replicate	CAS	GFP
PLL	1	1	30.54	29.96	2	1	30.17	30.03	3	1	29.15	29.38
		2	30.29	29.58		2	29.67	30.01		2	29.21	29.33
		3	30.34	29.52		3	29.92	30.13		3	29.28	29.28
PPL	1	1	30.6	31.58	2	1	30.17	32.5	3	1	30.08	31.52
		2	30.35	32.25		2	30.01	32.17		2	29.9	31.42
		3	30.21	32.72		3	30.33	32.44		3	30.04	31.37
PPg	1	1	30.6	31.9	2	1	31.42	32.04	3	1	28.97	30.31
		2	30.05	31.94		2	31.32	32.22		2	28.08	30.14
		3	30.51	31.65		3	31.56	32.75		3	28.03	30.25
WT	1	1	31.07	32.1	2	1	30.12	32.35	3	1	30.04	32.41
		2	30.93	32.15		2	30.71	32.62		2	29.6	32.53
		3	30.88	32.39		3	30.5	32.47		3	29.82	32.26
Calculated GFP transcript levels relative to CAS
	Experiment	Fold difference			Experiment	Fold difference			Experiment	Fold difference
PLL vs PPL	1	0.18			2	0.24			3	0.27
PLL vs PPg	1	0.22			2	0.3			3	0.27
PLL vs WT	1	0.25			2	0.27			3	0.23
	p-value
PPg vs PLL	0
PPL vs PLL	0
WT vs PLL	0
PPL vs PPg	0.604441
WT vs PPg	0.954883
WT vs PPL	0.869192
Fig. 4w
Raw Ct(ΔRn)
	Experiment	Replicate	CAS	LEC2	FUS3	ABI3	Experiment	Replicate	CAS	LEC2	FUS3	ABI3	Experiment	Replicate	CAS	LEC2	FUS3	ABI3
PLL	1	1	30.42	31.78	29.1	29.02	2	1	31.67	33.21	32.18	33.87	3	1	30.45	31.98	31.62	31.21
		2	29.98	31.33	28.33	28.03		2	30.45	33.57	31.8	32.35		2	31.36	31.66	30.87	31.01
		3	30.14	31.36	28.46	28.48		3	31.09	33.12	32.05	32.96		3	31.01	31.43	31.17	31.44
PPL	1	1	30.24	30.78	29.12	28.01	2	1	30.68	32.93	30.98	32.72	3	1	30.24	31.32	30.87	31.47
		2	29.75	31.72	28.03	28.29		2	31.31	33.37	31.58	32.38		2	30.42	31.07	30.78	30.71
		3	30.67	30.26	28.35	28.45		3	31.07	32.16	31.79	32.13		3	30.4	31.03	30.63	30.88
PPg	1	1	30.13	34.01	31.59	31.57	2	1	30.14	35.01	34.98	35.01	3	1	30.78	34.16	34.56	33.98
		2	29.58	34.05	32.27	31.61		2	30.2	35.63	35.13	35.1		2	29.85	33.47	34.77	33.63
		3	30.41	33.37	32.17	32.01		3	30.47	34.12	34.17	34.89		3	30.12	34.79	35.01	34.75
Calculated LEC2 transcript levels relative to CAS															p-value
	Experiment	Fold difference			Experiment	Fold difference			Experiment	Fold difference				PPg vs PLL	0.0019944
PLL vs PPL	1	1.53			2	1.34			3	0.97				PPL vs PLL	0.178468
PLL vs PPg	1	0.18			2	0.19			3	0.11				PPL vs PPg	0.0004215
Calculated FUS3 transcript levels relative to CAS															p-value
	Experiment	Fold difference			Experiment	Fold difference			Experiment	Fold difference				PPg vs PLL	0.0006404
PLL vs PPL	1	1.12			2	1.42			3	0.91				PPL vs PLL	0.47635
PLL vs PPg	1	0.09			2	0.08			3	0.05				PPL vs PPg	0.0002788
Calculated ABI3 transcript levels relative to CAS															p-value
	Experiment	Fold difference			Experiment	Fold difference			Experiment	Fold difference				PPg vs PLL	0.0025106
PLL vs PPL	1	1.23			2	1.52			3	0.89				PPL vs PLL	0.385641
PLL vs PPg	1	0.097			2	0.15			3	0.1				PPL vs PPg	0.0007952

## Sheet: Supplementary Fig.1
Extended data Fig.1c
	col-0	lec1-1	lec1-2
1	9	10	11
2	9	8	10
3	10	9	9
4	10	9	10
5	11	9	10
6	11	10	9
7	10	9	9
8	10	10	11
9	10	10	11
10	9	10	10
Ave	9.9	9.4	10
SD	0.233333	0.221108	0.258199
	p-value
lec-1 vs lec1-2	0.194538
col-0 vs lec1-1	0.313646
col-0 vs lec1-2	0.95261

## Sheet: Supplementary Fig.3
Supplementary Fig. 3e

## Sheet: Supplementary Fig.4
Extended data Fig. 4c

## Sheet: Supplementary Fig.6
Extended data Fig.6b
germination rate
	ler-0	lec1-3	PLL-1	PLL-2	PLL-3	PPL-1	PPL-2	PPL-3	PPA-1	PPA-2	PPA-3	PPg-1	PPg-2	PPg-3	PZL-2	PZL-5	PZL-6	PZA-1	PZA-2	PZA-3
1	100	0	93	72	84	80	86	84	0	0	0	0	0	0	92	86	82	0	0	0
2	100	0	86	80	70	88	86	76	0	0	0	0	0	0	92	90	76	0	0	0
3	98	0	90	88	84	84	82	82	0	0	0	0	0	0	90	92	80	0	0	0
Ave.	99.3333	0	89.6667	80	79.3333	84	84.6667	80.6667	0	0	0	0	0	0	91.3333	89.3333	79.3333	0	0	0
SED	0.666667	0	2.02759	4.6188	4.66667	2.3094	1.33333	2.4037	0	0	0	0	0	0	0.666667	1.76383	1.76383	0	0	0
	p-value
Ler vs lec1-3	0
PLL1 vs lec1-3	0
PLL2 vs lec1-3	0
PLL3 vs lec1-3	0
PPA1 vs lec1-3	1
PPA2 vs lec1-3	1
PPA3 vs lec1-3	1
PPg1 vs lec1-3	1
PPg2 vs lec1-3	1
PPg3 vs lec1-3	1
PPL1 vs lec1-3	0
PPL2 vs lec1-3	0
PPL3 vs lec1-3	0
PZA1 vs lec1-3	1
PZA2 vs lec1-3	1
PZA3 vs lec1-3	1
PZL2 vs lec1-3	0
PZL5 vs lec1-3	0
PZL6 vs lec1-3	0
PLL1 vs Ler	0.0580279
PLL2 vs Ler	8e-07
PLL3 vs Ler	3e-07
PPA1 vs Ler	0
PPA2 vs Ler	0
PPA3 vs Ler	0
PPg1 vs Ler	0
PPg2 vs Ler	0
PPg3 vs Ler	0
PPL1 vs Ler	9.91e-05
PPL2 vs Ler	0.0002221
PPL3 vs Ler	1.7e-06
PZA1 vs Ler	0
PZA2 vs Ler	0
PZA3 vs Ler	0
PZL2 vs Ler	0.238935
PZL5 vs Ler	0.0420431
PZL6 vs Ler	3e-07
PLL2 vs PLL1	0.0580279
PLL3 vs PLL1	0.0301466
PPA1 vs PLL1	0
PPA2 vs PLL1	0
PPA3 vs PLL1	0
PPg1 vs PLL1	0
PPg2 vs PLL1	0
PPg3 vs PLL1	0
PPL1 vs PLL1	0.792214
PPL2 vs PLL1	0.911138
PPL3 vs PLL1	0.106683
PZA1 vs PLL1	0
PZA2 vs PLL1	0
PZA3 vs PLL1	0
PZL2 vs PLL1	1
PZL5 vs PLL1	1
PZL6 vs PLL1	0.0301466
PLL3 vs PLL2	1
PPA1 vs PLL2	0
PPA2 vs PLL2	0
PPA3 vs PLL2	0
PPg1 vs PLL2	0
PPg2 vs PLL2	0
PPg3 vs PLL2	0
PPL1 vs PLL2	0.988279
PPL2 vs PLL2	0.949137
PPL3 vs PLL2	1
PZA1 vs PLL2	0
PZA2 vs PLL2	0
PZA3 vs PLL2	0
PZL2 vs PLL2	0.0105413
PZL5 vs PLL2	0.0791777
PZL6 vs PLL2	1
PPA1 vs PLL3	0
PPA2 vs PLL3	0
PPA3 vs PLL3	0
PPg1 vs PLL3	0
PPg2 vs PLL3	0
PPg3 vs PLL3	0
PPL1 vs PLL3	0.949137
PPL2 vs PLL3	0.858617
PPL3 vs PLL3	1
PZA1 vs PLL3	0
PZA2 vs PLL3	0
PZA3 vs PLL3	0
PZL2 vs PLL3	0.0050477
PZL5 vs PLL3	0.042031
PZL6 vs PLL3	1
PPA2 vs PPA1	1
PPA3 vs PPA1	1
PPg1 vs PPA1	1
PPg2 vs PPA1	1
PPg3 vs PPA1	1
PPL1 vs PPA1	0
PPL2 vs PPA1	0
PPL3 vs PPA1	0
PZA1 vs PPA1	1
PZA2 vs PPA1	1
PZA3 vs PPA1	1
PZL2 vs PPA1	0
PZL5 vs PPA1	0
PZL6 vs PPA1	0
PPA3 vs PPA2	1
PPg1 vs PPA2	1
PPg2 vs PPA2	1
PPg3 vs PPA2	1
PPL1 vs PPA2	0
PPL2 vs PPA2	0
PPL3 vs PPA2	0
PZA1 vs PPA2	1
PZA2 vs PPA2	1
PZA3 vs PPA2	1
PZL2 vs PPA2	0
PZL5 vs PPA2	0
PZL6 vs PPA2	0
PPg1 vs PPA3	1
PPg2 vs PPA3	1
PPg3 vs PPA3	1
PPL1 vs PPA3	0
PPL2 vs PPA3	0
PPL3 vs PPA3	0
PZA1 vs PPA3	1
PZA2 vs PPA3	1
PZA3 vs PPA3	1
PZL2 vs PPA3	0
PZL5 vs PPA3	0
PZL6 vs PPA3	0
PPg2 vs PPg1	1
PPg2 vs PPg1	1
PPL1 vs PPg1	0
PPL2 vs PPg1	0
PPL3 vs PPg1	0
PZA1 vs PPg1	1
PZA2 vs PPg1	1
PZA3 vs PPg1	1
PZL2 vs PPg1	0
PZL5 vs PPg1	0
PZL6 vs PPg1	0
PPg3 vs PPg2	1
PPL1 vs PPg2	0
PPL2 vs PPg2	0
PPL3 vs PPg2	0
PZA1 vs PPg2	1
PZA2 vs PPg2	1
PZA3 vs PPg2	1
PZL2 vs PPg2	0
PZL5 vs PPg2	0
PZL6 vs PPg2	0
PPL1 vs PPg3	0
PPL2 vs PPg3	0
PPL3 vs PPg3	0
PZA1 vs PPg3	1
PZA2 vs PPg3	1
PZA3 vs PPg3	1
PZL2 vs PPg3	0
PZL5 vs PPg3	0
PZL6 vs PPg3	0
PPL2 vs PPL1	1
PPL3 vs PPL1	0.99856
PZA1 vs PPL1	0
PZA2 vs PPL1	0
PZA3 vs PPL1	0
PZL2 vs PPL1	0.374893
PZL5 vs PPL1	0.858617
PZL6 vs PPL1	0.949137
PPL3 vs PPL2	0.988279
PZA1 vs PPL2	0
PZA2 vs PPL2	0
PZA3 vs PPL2	0
PZL2 vs PPL2	0.541659
PZL5 vs PPL2	0.949137
PZL6 vs PPL2	0.858617
PZA1 vs PPL3	0
PZA2 vs PPL3	0
PZA3 vs PPL3	0
PZL2 vs PPL3	0.0214138
PZL5 vs PPL3	0.147709
PZL6 vs PPL3	1
PZA2 vs PZA1	1
PZA3 vs PZA1	1
PZL2 vs PZA1	0
PZL5 vs PZA1	0
PZL6 vs PZA1	0
PZA3 vs PZA2	1
PZL2 vs PZA2	0
PZL5 vs PZA2	0
PZL6 vs PZA2	0
PZL2 vs PZA3	0
PZL5 vs PZA3	0
PZL6 vs PZA3	0
PZL5 vs PZL2	0.999999
PZL6 vs PZL2	0.0050477
PZL6 vs PZL5	0.0420431
